# Supplementary material for: The relation between crosstalk and gene regulation form revisited
Source: PLoS Comput Biol. 2020 Feb 25;16(2):e1007642. doi: 10.1371/journal.pcbi.1007642 (PMC7059967; doi:10.1371/journal.pcbi.1007642)
Supplement: S1 Appendix — Mathematica notebook, showing which argument maximizes crosstalk. (NB) [file pcbi.1007642.s002.nb]

(* Content-type: application/vnd.wolfram.mathematica *)

(*** Wolfram Notebook File ***)
(* http://www.wolfram.com/nb *)

(* CreatedBy='Mathematica 11.0' *)

(*CacheID: 234*)
(* Internal cache information:
NotebookFileLineBreakTest
NotebookFileLineBreakTest
NotebookDataPosition[       158,          7]
NotebookDataLength[     36322,        939]
NotebookOptionsPosition[     34761,        877]
NotebookOutlinePosition[     35100,        892]
CellTagsIndexPosition[     35057,        889]
WindowFrame->Normal*)

(* Beginning of Notebook Content *)
Notebook[{

Cell[CellGroupData[{
Cell["Crosstalk maximum value ", "Section",
 CellChangeTimes->{{3.7282837837704906`*^9, 3.728283803549418*^9}}],

Cell[CellGroupData[{

Cell["Define crosstalk in regime III", "Subsubsection",
 CellChangeTimes->{{3.728283828725018*^9, 3.728283842919073*^9}, {
  3.728283889744272*^9, 3.728283891396496*^9}}],

Cell[CellGroupData[{

Cell[BoxData[
 RowBox[{"X", " ", "=", " ", 
  RowBox[{"t", 
   RowBox[{"(", 
    RowBox[{
     RowBox[{
      RowBox[{"-", "s"}], 
      RowBox[{"(", 
       RowBox[{"1", "-", "t"}], ")"}]}], "+", 
     RowBox[{"Sqrt", "[", 
      RowBox[{"s", 
       RowBox[{"(", 
        RowBox[{"1", "-", "t"}], ")"}]}], "]"}]}], ")"}]}]}]], "Input",
 CellChangeTimes->{{3.728283807371531*^9, 3.728283821990815*^9}}],

Cell[BoxData[
 RowBox[{
  RowBox[{"(", 
   RowBox[{
    RowBox[{
     RowBox[{"-", "s"}], " ", 
     RowBox[{"(", 
      RowBox[{"1", "-", "t"}], ")"}]}], "+", 
    SqrtBox[
     RowBox[{"s", " ", 
      RowBox[{"(", 
       RowBox[{"1", "-", "t"}], ")"}]}]]}], ")"}], " ", "t"}]], "Output",
 CellChangeTimes->{3.728283823550804*^9}]
}, Open  ]]
}, Open  ]],

Cell[CellGroupData[{

Cell["Compute the maximum value of crosstalk and find t*", "Subsubsection",
 CellChangeTimes->{{3.728283847241543*^9, 3.728283864903763*^9}, {
  3.728283895743307*^9, 3.7282839020154657`*^9}, {3.728284347085825*^9, 
  3.728284349970796*^9}}],

Cell[CellGroupData[{

Cell[BoxData[
 RowBox[{"dXdt", " ", "=", " ", 
  RowBox[{"D", "[", 
   RowBox[{"X", ",", "t"}], "]"}]}]], "Input",
 CellChangeTimes->{{3.7282839176679277`*^9, 3.72828393593864*^9}}],

Cell[BoxData[
 RowBox[{
  RowBox[{
   RowBox[{"-", "s"}], " ", 
   RowBox[{"(", 
    RowBox[{"1", "-", "t"}], ")"}]}], "+", 
  SqrtBox[
   RowBox[{"s", " ", 
    RowBox[{"(", 
     RowBox[{"1", "-", "t"}], ")"}]}]], "+", 
  RowBox[{
   RowBox[{"(", 
    RowBox[{"s", "-", 
     FractionBox["s", 
      RowBox[{"2", " ", 
       SqrtBox[
        RowBox[{"s", " ", 
         RowBox[{"(", 
          RowBox[{"1", "-", "t"}], ")"}]}]]}]]}], ")"}], " ", 
   "t"}]}]], "Output",
 CellChangeTimes->{{3.7282839306579313`*^9, 3.728283936473836*^9}}]
}, Open  ]],

Cell[CellGroupData[{

Cell[BoxData[
 RowBox[{"tstar", "=", " ", 
  RowBox[{
   RowBox[{
    RowBox[{
     RowBox[{"Solve", "[", 
      RowBox[{
       RowBox[{"dXdt", "\[Equal]", "0"}], ",", "t"}], "]"}], "[", 
     RowBox[{"[", "1", "]"}], "]"}], "[", 
    RowBox[{"[", "1", "]"}], "]"}], "[", 
   RowBox[{"[", "2", "]"}], "]"}]}]], "Input",
 CellChangeTimes->{{3.728283945742663*^9, 3.728283969796294*^9}, 
   3.728284001179576*^9, {3.728284129793158*^9, 3.7282841605615673`*^9}, {
   3.728284213649873*^9, 3.72828421458496*^9}, {3.728284264943677*^9, 
   3.728284273847878*^9}, {3.728284325015016*^9, 3.728284360092814*^9}}],

Cell[BoxData[
 RowBox[{
  RowBox[{"-", 
   FractionBox[
    RowBox[{"9", "-", 
     RowBox[{"32", " ", "s"}]}], 
    RowBox[{"48", " ", "s"}]]}], "-", 
  FractionBox[
   RowBox[{
    RowBox[{"-", "64"}], "-", 
    FractionBox["81", 
     SuperscriptBox["s", "2"]]}], 
   RowBox[{"48", " ", 
    SuperscriptBox[
     RowBox[{"(", 
      RowBox[{"512", "-", 
       FractionBox["729", 
        SuperscriptBox["s", "3"]], "-", 
       FractionBox["864", "s"], "+", 
       FractionBox[
        RowBox[{"96", " ", 
         SqrtBox["3"], " ", 
         SqrtBox[
          RowBox[{
           RowBox[{"-", "27"}], "-", 
           RowBox[{"9", " ", "s"}], "-", 
           RowBox[{"32", " ", 
            SuperscriptBox["s", "2"]}]}]]}], 
        SuperscriptBox["s", 
         RowBox[{"3", "/", "2"}]]]}], ")"}], 
     RowBox[{"1", "/", "3"}]]}]], "+", 
  RowBox[{
   FractionBox["1", "48"], " ", 
   SuperscriptBox[
    RowBox[{"(", 
     RowBox[{"512", "-", 
      FractionBox["729", 
       SuperscriptBox["s", "3"]], "-", 
      FractionBox["864", "s"], "+", 
      FractionBox[
       RowBox[{"96", " ", 
        SqrtBox["3"], " ", 
        SqrtBox[
         RowBox[{
          RowBox[{"-", "27"}], "-", 
          RowBox[{"9", " ", "s"}], "-", 
          RowBox[{"32", " ", 
           SuperscriptBox["s", "2"]}]}]]}], 
       SuperscriptBox["s", 
        RowBox[{"3", "/", "2"}]]]}], ")"}], 
    RowBox[{"1", "/", "3"}]]}]}]], "Output",
 CellChangeTimes->{3.728284360532817*^9, 3.728284447808766*^9}]
}, Open  ]]
}, Open  ]],

Cell[CellGroupData[{

Cell["Find limit where t* converges to when s->0", "Subsubsection",
 CellChangeTimes->{{3.7282843679359303`*^9, 3.728284387852112*^9}}],

Cell[CellGroupData[{

Cell[BoxData[
 RowBox[{"Limit", "[", 
  RowBox[{"tstar", ",", 
   RowBox[{"s", "\[Rule]", "0"}]}], "]"}]], "Input",
 CellChangeTimes->{{3.72828397200854*^9, 3.7282840146208363`*^9}, {
  3.728284047432487*^9, 3.728284047714035*^9}, {3.72828407879421*^9, 
  3.7282841211526213`*^9}, {3.728284444378448*^9, 3.7282844451379833`*^9}}],

Cell[BoxData[
 FractionBox["2", "3"]], "Output",
 CellChangeTimes->{{3.72828397487807*^9, 3.728284015350363*^9}, 
   3.728284048749578*^9, {3.7282840808429537`*^9, 3.728284163203298*^9}, 
   3.72828444955772*^9}]
}, Open  ]],

Cell[CellGroupData[{

Cell[BoxData[
 RowBox[{"tstarSimplify", " ", "=", " ", 
  RowBox[{"Simplify", "[", 
   RowBox[{"tstar", ",", 
    RowBox[{"Assumptions", "\[Rule]", 
     RowBox[{"s", ">", "0"}]}]}], "]"}]}]], "Input",
 CellChangeTimes->{{3.728284716834276*^9, 3.7282847515233793`*^9}}],

Cell[BoxData[
 RowBox[{
  FractionBox["1", "48"], " ", 
  RowBox[{"(", 
   RowBox[{"32", "-", 
    FractionBox["9", "s"], "+", 
    FractionBox[
     RowBox[{"81", "+", 
      RowBox[{"64", " ", 
       SuperscriptBox["s", "2"]}]}], 
     RowBox[{"s", " ", 
      SuperscriptBox[
       RowBox[{"(", 
        RowBox[{
         RowBox[{"-", "729"}], "-", 
         RowBox[{"864", " ", 
          SuperscriptBox["s", "2"]}], "+", 
         RowBox[{"512", " ", 
          SuperscriptBox["s", "3"]}], "+", 
         RowBox[{"96", " ", "\[ImaginaryI]", " ", 
          SuperscriptBox["s", 
           RowBox[{"3", "/", "2"}]], " ", 
          SqrtBox[
           RowBox[{"81", "+", 
            RowBox[{"27", " ", "s"}], "+", 
            RowBox[{"96", " ", 
             SuperscriptBox["s", "2"]}]}]]}]}], ")"}], 
       RowBox[{"1", "/", "3"}]]}]], "+", 
    FractionBox[
     SuperscriptBox[
      RowBox[{"(", 
       RowBox[{
        RowBox[{"-", "729"}], "-", 
        RowBox[{"864", " ", 
         SuperscriptBox["s", "2"]}], "+", 
        RowBox[{"512", " ", 
         SuperscriptBox["s", "3"]}], "+", 
        RowBox[{"96", " ", "\[ImaginaryI]", " ", 
         SuperscriptBox["s", 
          RowBox[{"3", "/", "2"}]], " ", 
         SqrtBox[
          RowBox[{"81", "+", 
           RowBox[{"27", " ", "s"}], "+", 
           RowBox[{"96", " ", 
            SuperscriptBox["s", "2"]}]}]]}]}], ")"}], 
      RowBox[{"1", "/", "3"}]], "s"]}], ")"}]}]], "Output",
 CellChangeTimes->{{3.728284728622095*^9, 3.7282847522228327`*^9}}]
}, Open  ]]
}, Open  ]],

Cell[CellGroupData[{

Cell["Plot", "Subsubsection",
 CellChangeTimes->{{3.728284401256419*^9, 3.7282844223747683`*^9}}],

Cell[CellGroupData[{

Cell[BoxData[
 RowBox[{"LogLinearPlot", "[", 
  RowBox[{"tstarSimplify", ",", 
   RowBox[{"{", 
    RowBox[{"s", ",", "0.001", ",", "10"}], "}"}], ",", 
   RowBox[{"PlotRange", "\[Rule]", 
    RowBox[{"{", 
     RowBox[{
      RowBox[{"{", 
       RowBox[{"0.01", ",", "10"}], "}"}], ",", 
      RowBox[{"{", 
       RowBox[{"0.65", ",", " ", "1"}], "}"}]}], "}"}]}]}], "]"}]], "Input",
 CellChangeTimes->{{3.7282843015590487`*^9, 3.728284309516199*^9}, {
  3.728284442257012*^9, 3.728284442894504*^9}, {3.728284605299972*^9, 
  3.7282847028071127`*^9}, {3.728284755605101*^9, 3.728284860127861*^9}}],

Cell[BoxData[
 GraphicsBox[{{{{}, {}, 
     TagBox[
      {RGBColor[0.368417, 0.506779, 0.709798], AbsoluteThickness[1.6], 
       Opacity[1.], 
       LineBox[{{-5.982903828251374, 0.6732985697942979}, {-5.980014907231362,
         0.6733084340032367}, {-5.973932968241865, 
        0.6733292500549055}, {-5.971236839927193, 
        0.6733384992563837}, {-5.968256908632028, 
        0.6733487374067313}, {-5.96258084902219, 
        0.6733682833234221}, {-5.951228729802516, 
        0.6734075515915757}, {-5.9483906999975975`, 
        0.6734174055512577}, {-5.945836473173171, 
        0.6734262867714449}, {-5.941898706818845, 
        0.6734400021847003}, {-5.939450906112103, 
        0.673448542394226}, {-5.937038580777923, 
        0.673456969660511}, {-5.9339167479925115`, 
        0.6734678915140553}, {-5.931362521168085, 
        0.6734768410055191}, {-5.929092097324151, 0.6734848062707594}}], 
       LineBox[CompressedData["
1:eJwV0H1IU1EYBvCpOeWKmUHbsE3UtoVoK9MEyXVBy8qk2XJTspz5EbTJymht
SekqrVUsZjlXkFoEW85ZRJBJ5W4mfQiR2Mc1W5sZl8bMMM1QrNXjH4fDj+d5
z+GcxIpD8upQFou1Gmtxl5iK1UqSSylUDXqnhSFjzb++6LLhEmU9BRfR93aO
ZMHbPBffwQeinyimMrkU69L0pwCsz325NzID+RF7RkgzQ5qOv61MSIP1C1Yu
fL+3p22fBP3Do2OpsKHym1GfwqWcS7o358LsY0w0R4xc2RCogb3+VleFEPO1
9rg6OGGrw/k5EbnuQ6cZVsdcYJ/hY97tk/XAA+uHRM0r0X94wtUHW29XfVXz
0H+xQUrDp3m8nzUr4FF22w+YdUPW9zp28T3ELHGZIQkiiT+3FOfFr12TCLub
bOc7o2Dv1KqNsGs239YVCRONXXK4XuMragrHvEZap4EHctJ2fJ/jUIqPeYI3
sLfDIDQ951DOwXmyqgX/uSeCdu/nUCzebv5dG0O+6lKlalXIRRMRz+Bh2pje
X4rc6W8fh4PDYaL4EviRICT0KkPesRrGA0U4/4H9lgAWDwVj8uXItcayDFjo
GZskZLDj7MlCuPxfy0xcARx+dP4gHOSUV4dtx30WC90IX5ek0BNb4P5BqgMe
2eXzLOTAy3ylvbB32vo0uAnzFl6aB/6T5/ews2GlNPk3vNxc3G7OQv+K9H3U
NYasNRf6xZnIXbruZLjg8eSpsnR4xpGUA5t8N89p16Gfav1bCv8H1Y0tkw==

        "]], LineBox[CompressedData["
1:eJwV1Hs0lHkYB/DJrSQZzUw3LFLUFM3IZV3ym7QINaV0XartYnGQLUolJFtE
yK3EoFladybCpnp/Nku5dIpm3Zdl33fGoFEhlOzTH3Pe8znP8/s+z+89M6N/
4sze0wo0Gi0IPt+eVjUhjzhyFt7PMsjIzSBRcM+mWt4oC9OC/LwIsJxVIc0e
ZuHChvveHeAwdcSdpMAX/22Vg8uW54W2DUJ/wusKViaJRqwORw72Q96nsiIO
2NBHfrqiC+qK4yk+4Mo+hQudHVC/OlZ+CfzT3V+do9ohT3i5RAj+Wran1u81
1NtvuhLfXGuabtwKtnp4qg9s3U9lbW2Cft0DRdPgjikR3bAR/Ie2P0tAomWG
OyamMPSvuc7cDeY7f5lReQbevijaF6xht6Q85DHssy3qTSxY5lfgXF4N5+fT
h/PA9RmOQ5JKqPucVcNgaZS/sqmIhcUG5z4Mgp9XLM72KQX36m2cA38dzIm0
zod89YPJllkk6tS00z6bB3WibMQN7K3sJrcQsnBE9Nf4QPChg0GPG7Kgvuwv
y9vgtuqxaP8MmGdzkSkC/1eU927mLvRrpf3yAuy+PCx5RRrk+y6dHgI/jzjw
vXkyONE8Zh5cJVSMoRJh/2hhFiubRPPNRnULbkE+/dAHa7Am7jeMvwn9ZuOh
e8HjKYmBL6NgXnzbfAzYT7rvTpU/nFexfuKTQ6KTCd3/JSI476kXyBWSyK1P
Eu4wxMTsjemNg3kkirjh3LN2gIkLY4tzFB+QqIURaNLbC3VXY2ND8EDPkqSh
LvCGtFAH8MRvBZOyv6G/6G7nKbDHslTepXYmptVOWMaAz3Rzc6++Bu+yLssH
vzKZPMJrAqvprRgBu0QoWNiImFgs0x2d+p1E9gY6o5xwqGfoHllVSKKzrWFO
9FAmjjjd9sUGfP/CgFAewsT7nexKj4Ir0RWVT8FgzjZROFi71Nvt+lnYL8/1
cx6Yc1750a0zkH9dS6sRfEzvZ7q/H+STpQtl4GdB7MaNXuBYP3VOEYlsGiyF
hrugP+PVJZdiEvkGps8pu8D9DOyWBICrvhB7njrCvDFecDK4qd6jsn471GtS
PR6BZwOeaeTy4HxmrFYXuGaFwxV9M9jH6WOZdwl83+oedNK4UF/pXhsH3sJv
3VhjDHkzmbkPwY7LfRMINtQDzGlicJIwcfC8EdzfpUv1M/iBr7Fj2Fqw/V+R
OqUkEjMT7nvqg+14PdvASsT4F9vvvr1f2+1e4KUb1GamVsP8/KGAOLCFVx3F
WQn1qvn2YrDlSU6wAwvm1b2dfQW29lyaFKAB+7jv/4VRRiKeW1MzVoT8e/sU
BGB7vtURMQ3OH+2PJsDbXfOlw3MMTJsw0RkEOzpcV2ZMM3Ahm3vGqJxETvaT
yUaTDHif8k0u4B3o1BrbDwz4f4iZ9gO72LaX75HD+ZdKbQngdTOz/WgU+v+J
CakE77QQtV4chjx+dakYzN+i5xFPgUNmRdPg3ZwEmXAI8votnmuJSMQeq1qV
NAA+dzyXB97L9l/Y0gf5HhUaJ8DGkhSL2m4GZn90X3oD7L7Wde1kB/itR0o+
+ID+44eqYugPfzPSDD6hampY+hTm3UvNkz4kUUKB5gQ6DvtR7S3h1SSSeFwU
0AuWYdmd/XzTOrgvjTvMH9TEhcqM9X0tJNI9tHW6a70mZr8RvPvYCb/f7PSC
tmN0jKNjC29ISFT9yPbNuJkGDt5yIzXqE4mOp8jF4np1fDOWUaSziEIr99nr
ppkvwbzvldaYalMIX7KTy/FinHqFvseAS6ELkd2K64xVcc5t/fQ4FwptCGzc
UpmzEI8//k4724tCzQ2esl4TFTx5b/Pqz9coFDqXTA4IlHAIMyD02e8U0hGc
+znMSBEP2Kj27W2lUM2aXKXzNQuw98nN3oIpCp2IDqJ2sGk46UG5jtoGCZop
6RX4+s8RL5uFthpHJWinGn16xmmWyDxsuul1lgSlmJHRW7mfiEyt9T1plAQ9
2axuVLl7glgssiyO50qR4kgQ/9/N74lgs7u2VnFS5D5+VOXazVGizVDgOzss
RXHCFX1FbRRRNasxf4w/jBaIdzdsyxogaBeefDWpH0Z+B35MuZwvJnZ1/PSb
sZUMCVQ2RWZY/EmcZpZ6xj6VoXP2epIsaS4ad2hWq7EZQZwXJTxn8xa0KKP3
mFr1CPImmux+vN2N1MdK3H+wGkWZBTPtwlVDKFJKf99XPIruDShMbE2nUGdk
bsSLd6Pof8NqtKk=
        "]], LineBox[CompressedData["
1:eJwB8QEO/iFib1JlAgAAAB4AAAACAAAAAChggFzJ5j9Eim00PfLsPwil36pK
l+8/kI2wEG6J7T+FmYUigq7yP5Ry012U4O0/aKBbZqjP9T/QQVC6MjTuP2vV
3pybu/g//XEPWWl47j95PsCc2pj7P4q2mg+nsu4/aOdhE2O0/j+IHKJTBunu
PzxfWD5czQBABeg7bVkU7z816eiT1dMAQBT9EfALFe8/LnN56U7aAEC6NWf1
vRXvPyCHmpRB5wBAMoWwiCAX7z8Fr9zqJgEBQJ57pdnfGe8/zv5gl/E0AUCw
eRxkRx/vP2CeafCGnAFAKB/tD7wp7z9ZKPpFAKMBQHyLqW1fKu8/UrKKm3mp
AUDe7NBWAivvP0TGq0ZstgFA0jJ5zEYs7z8p7u2cUdABQFXT10zKLu8/8j1y
SRwEAkCaX8neuzPvP+vHAp+VCgJANnvtE1g07z/kUZP0DhECQCml1djzNO8/
12W0nwEeAkC4dgUTKjbvP7yN9vXmNwJAKWplUJE47z+1F4dLYD4CQMjsLAsq
Oe8/rqEXodlEAkD919xXwjnvP6C1OEzMUQJAYmIGqPE67z+ZP8mhRVgCQHoE
CKyIO+8/kslZ975eAkDAFAJDHzzvP4xT6kw4ZQJA9Vk4bbU87z+F3XqisWsC
QCqD7ipLPe8/UaTgiA==
        "]], 
       LineBox[{{-6.073486707076185, 0.6729967860488177}, {-6.071091943599074,
         0.6730045801602387}, {-6.068203022579063, 
        0.6730139956869057}, {-6.065618198508525, 0.6730224322718641}}], 
       LineBox[{{-5.537769974623179, 0.6750117027132868}, {-5.534916504993534,
         0.6750240481262134}, {-5.53204793764098, 
        0.6750364778841913}, {-5.528424484143016, 
        0.675052205945254}, {-5.526008848477709, 
        0.6750627082868921}, {-5.523291258354236, 
        0.6750745396734317}, {-5.519811233223903, 
        0.6750897155893842}, {-5.5167992375037205`, 
        0.6751028733506814}, {-5.513930670151167, 
        0.6751154243059336}, {-5.511062102798613, 
        0.675127994565391}, {-5.507302769794478, 
        0.6751444975003835}, {-5.503966173031774, 
        0.6751591725580302}, {-5.501852491824627, 
        0.6751684825611619}, {-5.498681970013909, 
        0.6751824673569141}, {-5.495813402661355, 
        0.675195140763274}, {-5.493095812537883, 0.6752071651389239}}], 
       LineBox[{{-6.165361997936271, 0.6727050699583211}, {-6.16247307691626, 
        0.6727140294319156}, {-6.156391137926764, 
        0.6727329360494991}, {-6.144227259947771, 
        0.672770931282533}, {-6.119899503989783, 
        0.6728476554572087}, {-6.1168585344950355`, 
        0.6728573152653041}, {-6.113817565000287, 
        0.6728669905565235}, {-6.10773562601079, 
        0.6728863876924246}, {-6.104846704990779, 
        0.6728956231243899}, {-6.101653687021294, 
        0.6729058470733662}, {-6.099068862950757, 
        0.6729141362100393}, {-6.096096315269642, 
        0.6729236826839818}, {-6.092378730062311, 
        0.6729356429440353}, {-6.0894898090423, 
        0.6729449534080439}, {-6.086600888022289, 
        0.6729542780582657}, {-6.083886822748228, 0.6729630512661136}}], 
       LineBox[{{-6.055887096125332, 0.6730542968785944}, {-6.052998175105321,
         0.6730637882101954}, {-6.046916236115824, 
        0.6730838173036204}, {-6.043875266621075, 
        0.6730938559762383}, {-6.042202733398961, 
        0.6730993841156684}, {-6.037185133732631, 
        0.6731159978368737}, {-6.034752358136831, 
        0.6731240688231612}, {-6.032167534066295, 
        0.6731326556077495}, {-6.0285183706725975`, 
        0.6731447980876812}, {-6.025629449652586, 
        0.673154427485078}, {-6.022892577107312, 
        0.6731635636278572}, {-6.018908907069191, 
        0.6731768854038951}, {-6.016354492693604, 
        0.6731854423664837}, {-6.013465571673592, 
        0.6731951338011015}, {-6.010272553704107, 
        0.6732058626011034}, {-6.007383632684096, 
        0.6732155852113806}, {-6.004950857088296, 0.6732237841860922}}], 
       LineBox[{{-6.428035016317583, 
        0.6719446858541952}, {-6.4260333980149635`, 
        0.6719500933990805}, {-6.421744215937912, 
        0.6719617000717335}, {-6.419456652163488, 
        0.6719679009504678}, {-6.417312061124966, 
        0.6719737210154904}, {-6.413451797255622, 
        0.6719842135974734}, {-6.4108782880093935`, 
        0.671991220431001}, {-6.409019642442675, 
        0.6719962867911704}, {-6.405352391766797, 0.6720062975688847}}], 
       LineBox[{{-6.465043509005705, 0.6718457169407467}, {-6.461919554726255,
         0.6718539973146562}, {-6.45948901821593, 
        0.6718604490660406}, {-6.457058481705603, 
        0.6718669090165197}, {-6.453627136043964, 
        0.6718760429261579}, {-6.450910654061834, 
        0.6718832855628799}, {-6.449480926702822, 
        0.6718871016089452}, {-6.4469074174565915`, 0.6718939776818615}}], 
       LineBox[{{-5.914050539358081, 0.6735378186094465}, {-5.911496312533655,
         0.6735468627059712}, {-5.905820252923817, 
        0.6735670045442721}, {-5.903124124609145, 
        0.6735765931464262}, {-5.900002291823734, 
        0.6735877128564784}, {-5.897306163509061, 
        0.6735973310496869}, {-5.894468133704143, 
        0.673607470313641}, {-5.891913906879717, 
        0.6736166086931235}, {-5.889416440651389, 0.6736255559617726}}], 
       LineBox[{{-6.383141577244482, 0.6720673403329631}, {-6.382283740829077,
         0.6720697122154698}, {-6.370845921956951, 
        0.6721014392978759}, {-6.369273221862037, 
        0.6721058166469902}, {-6.368236669526755, 0.6721087036892375}}], 
       LineBox[{{-6.720001680991952, 0.6712134452273896}, {-6.718700163368617,
         0.67121646438621}, {-6.7177814450462545`, 
        0.6712185967872983}, {-6.715331529519965, 
        0.671224288171705}, {-6.710140770998641, 
        0.6712363707685729}, {-6.708288022381886, 
        0.6712406913384635}, {-6.705531867414811, 
        0.671247126338244}, {-6.704306909651662, 0.6712499892996295}}], 
       LineBox[{{-6.521968103804919, 0.6716971743372444}, {-6.519537567294593,
         0.6717034269215674}, {-6.517107030784268, 
        0.6717096874419515}, {-6.513532712386726, 
        0.6717189085283432}, {-6.510959203140498, 
        0.6717255583704779}, {-6.510673257668701, 0.6717262977933462}}], 
       LineBox[{{-6.619631704274303, 0.6714523797319316}, {-6.616722429586835,
         0.6714594932348252}, {-6.613966274619759, 
        0.6714662422931685}, {-6.612113526003004, 0.6714707846089898}}], 
       LineBox[{{-5.8744600235794655`, 
        0.6736793863754921}, {-5.8717638952647935`, 
        0.673689135621591}, {-5.869351569930614, 
        0.6736978704489804}, {-5.866740582510087, 0.6737073372109137}}], 
       LineBox[{{-6.569561555705773, 
        0.6715763237280801}, {-6.5677241190610545`, 
        0.6715809339430241}, {-6.564967964093979, 0.6715878575517042}}], 
       LineBox[{{-5.834543134373286, 0.673825160590591}, {-5.831605773525194, 
        0.6738360100775177}, {-5.829193448191013, 
        0.673844932939943}, {-5.826213516895849, 
        0.6738559710819345}, {-5.823517388581177, 
        0.6738659730259446}, {-5.821530767717735, 0.6738733520435194}}], 
       LineBox[{{-6.499235438796568, 0.6717559653963008}, {-6.49666192955034, 
        0.6717626650561783}, {-6.494088420304113, 
        0.6717693737243735}, {-6.491414830142753, 0.6717763528394016}}], 
       LineBox[{{-5.851599693500846, 0.6737624932340603}, {-5.848917755335198,
         0.6737723093915424}, {-5.846221627020526, 
        0.6737821915707134}, {-5.843525498705853, 0.6737920878925838}}], 
       LineBox[{{-6.66250522598436, 0.6713487891120167}, {-6.659595951296891, 
        0.671355745594326}, {-6.656839796329816, 
        0.6713623456686074}, {-6.653808025866034, 0.6713696166934444}}], 
       LineBox[{{-6.533578421413402, 0.6716674158291008}, {-6.53097538616672, 
        0.6716740720224076}}]},
      Annotation[#, 
       "Charting`Private`Tag$54501#1"]& ], {}}, {{}, {}, {}}}, {}, {}},
  AspectRatio->NCache[GoldenRatio^(-1), 0.6180339887498948],
  Axes->{True, True},
  AxesLabel->{None, None},
  AxesOrigin->{-4.605170185988091, 0.65},
  CoordinatesToolOptions:>{"DisplayFunction" -> ({
      Exp[
       Part[#, 1]], 
      Part[#, 2]}& ), "CopiedValueFunction" -> ({
      Exp[
       Part[#, 1]], 
      Part[#, 2]}& )},
  DisplayFunction->Identity,
  Frame->{{False, False}, {False, False}},
  FrameLabel->{{None, None}, {None, None}},
  FrameTicks->{{Automatic, Automatic}, {
     Charting`ScaledTicks[{Log, Exp}], 
     Charting`ScaledFrameTicks[{Log, Exp}]}},
  GridLines->{None, None},
  GridLinesStyle->Directive[
    GrayLevel[0.5, 0.4]],
  ImagePadding->All,
  Method->{
   "DefaultBoundaryStyle" -> Automatic, "DefaultMeshStyle" -> 
    AbsolutePointSize[6], "ScalingFunctions" -> None, 
    "CoordinatesToolOptions" -> {"DisplayFunction" -> ({
        (Part[{{Log, Exp}, {Identity, Identity}}, 1, 2][#]& )[
         Part[#, 1]], 
        (Part[{{Log, Exp}, {Identity, Identity}}, 2, 2][#]& )[
         Part[#, 2]]}& ), "CopiedValueFunction" -> ({
        (Part[{{Log, Exp}, {Identity, Identity}}, 1, 2][#]& )[
         Part[#, 1]], 
        (Part[{{Log, Exp}, {Identity, Identity}}, 2, 2][#]& )[
         Part[#, 2]]}& )}},
  PlotRange->NCache[{{-4.605170185988091, 
      Log[10]}, {0.65, 1}}, {{-4.605170185988091, 2.302585092994046}, {
     0.65, 1}}],
  PlotRangeClipping->True,
  PlotRangePadding->{{0, 0}, {0, 0}},
  Ticks->FrontEndValueCache[{
     Charting`ScaledTicks[{Log, Exp}], Automatic}, {{{-4.605170185988091, 
       FormBox["0.01`", TraditionalForm], {0.01, 0.}, {
        AbsoluteThickness[0.1]}}, {-2.995732273553991, 
       FormBox[
        TagBox[
         InterpretationBox["\"0.05\"", 0.05, AutoDelete -> True], 
         NumberForm[#, {
           DirectedInfinity[1], 2.}]& ], TraditionalForm], {0.01, 0.}, {
        AbsoluteThickness[0.1]}}, {-2.3025850929940455`, 
       FormBox[
        TagBox[
         InterpretationBox["\"0.10\"", 0.1, AutoDelete -> True], 
         NumberForm[#, {
           DirectedInfinity[1], 2.}]& ], TraditionalForm], {0.01, 0.}, {
        AbsoluteThickness[0.1]}}, {-0.6931471805599453, 
       FormBox[
        TagBox[
         InterpretationBox["\"0.50\"", 0.5, AutoDelete -> True], 
         NumberForm[#, {
           DirectedInfinity[1], 2.}]& ], TraditionalForm], {0.01, 0.}, {
        AbsoluteThickness[0.1]}}, {0., 
       FormBox["1", TraditionalForm], {0.01, 0.}, {
        AbsoluteThickness[0.1]}}, {1.6094379124341003`, 
       FormBox["5", TraditionalForm], {0.01, 0.}, {
        AbsoluteThickness[0.1]}}, {2.302585092994046, 
       FormBox["10", TraditionalForm], {0.01, 0.}, {
        AbsoluteThickness[0.1]}}, {-5.298317366548036, 
       FormBox[
        InterpretationBox[
         StyleBox[
          
          GraphicsBox[{}, ImageSize -> {0., 0.}, BaselinePosition -> 
           Baseline], "CacheGraphics" -> False], 
         Spacer[{0., 0.}]], TraditionalForm], {0.005, 0.}, {
        AbsoluteThickness[0.1]}}, {-5.115995809754082, 
       FormBox[
        InterpretationBox[
         StyleBox[
          
          GraphicsBox[{}, ImageSize -> {0., 0.}, BaselinePosition -> 
           Baseline], "CacheGraphics" -> False], 
         Spacer[{0., 0.}]], TraditionalForm], {0.005, 0.}, {
        AbsoluteThickness[0.1]}}, {-4.961845129926823, 
       FormBox[
        InterpretationBox[
         StyleBox[
          
          GraphicsBox[{}, ImageSize -> {0., 0.}, BaselinePosition -> 
           Baseline], "CacheGraphics" -> False], 
         Spacer[{0., 0.}]], TraditionalForm], {0.005, 0.}, {
        AbsoluteThickness[0.1]}}, {-4.8283137373023015`, 
       FormBox[
        InterpretationBox[
         StyleBox[
          
          GraphicsBox[{}, ImageSize -> {0., 0.}, BaselinePosition -> 
           Baseline], "CacheGraphics" -> False], 
         Spacer[{0., 0.}]], TraditionalForm], {0.005, 0.}, {
        AbsoluteThickness[0.1]}}, {-4.710530701645918, 
       FormBox[
        InterpretationBox[
         StyleBox[
          
          GraphicsBox[{}, ImageSize -> {0., 0.}, BaselinePosition -> 
           Baseline], "CacheGraphics" -> False], 
         Spacer[{0., 0.}]], TraditionalForm], {0.005, 0.}, {
        AbsoluteThickness[0.1]}}, {-3.912023005428146, 
       FormBox[
        InterpretationBox[
         StyleBox[
          
          GraphicsBox[{}, ImageSize -> {0., 0.}, BaselinePosition -> 
           Baseline], "CacheGraphics" -> False], 
         Spacer[{0., 0.}]], TraditionalForm], {0.005, 0.}, {
        AbsoluteThickness[0.1]}}, {-3.506557897319982, 
       FormBox[
        InterpretationBox[
         StyleBox[
          
          GraphicsBox[{}, ImageSize -> {0., 0.}, BaselinePosition -> 
           Baseline], "CacheGraphics" -> False], 
         Spacer[{0., 0.}]], TraditionalForm], {0.005, 0.}, {
        AbsoluteThickness[0.1]}}, {-3.2188758248682006`, 
       FormBox[
        InterpretationBox[
         StyleBox[
          
          GraphicsBox[{}, ImageSize -> {0., 0.}, BaselinePosition -> 
           Baseline], "CacheGraphics" -> False], 
         Spacer[{0., 0.}]], TraditionalForm], {0.005, 0.}, {
        AbsoluteThickness[0.1]}}, {-2.8134107167600364`, 
       FormBox[
        InterpretationBox[
         StyleBox[
          
          GraphicsBox[{}, ImageSize -> {0., 0.}, BaselinePosition -> 
           Baseline], "CacheGraphics" -> False], 
         Spacer[{0., 0.}]], TraditionalForm], {0.005, 0.}, {
        AbsoluteThickness[0.1]}}, {-2.659260036932778, 
       FormBox[
        InterpretationBox[
         StyleBox[
          
          GraphicsBox[{}, ImageSize -> {0., 0.}, BaselinePosition -> 
           Baseline], "CacheGraphics" -> False], 
         Spacer[{0., 0.}]], TraditionalForm], {0.005, 0.}, {
        AbsoluteThickness[0.1]}}, {-2.5257286443082556`, 
       FormBox[
        InterpretationBox[
         StyleBox[
          
          GraphicsBox[{}, ImageSize -> {0., 0.}, BaselinePosition -> 
           Baseline], "CacheGraphics" -> False], 
         Spacer[{0., 0.}]], TraditionalForm], {0.005, 0.}, {
        AbsoluteThickness[0.1]}}, {-2.4079456086518722`, 
       FormBox[
        InterpretationBox[
         StyleBox[
          
          GraphicsBox[{}, ImageSize -> {0., 0.}, BaselinePosition -> 
           Baseline], "CacheGraphics" -> False], 
         Spacer[{0., 0.}]], TraditionalForm], {0.005, 0.}, {
        AbsoluteThickness[0.1]}}, {-1.6094379124341003`, 
       FormBox[
        InterpretationBox[
         StyleBox[
          
          GraphicsBox[{}, ImageSize -> {0., 0.}, BaselinePosition -> 
           Baseline], "CacheGraphics" -> False], 
         Spacer[{0., 0.}]], TraditionalForm], {0.005, 0.}, {
        AbsoluteThickness[0.1]}}, {-1.2039728043259361`, 
       FormBox[
        InterpretationBox[
         StyleBox[
          
          GraphicsBox[{}, ImageSize -> {0., 0.}, BaselinePosition -> 
           Baseline], "CacheGraphics" -> False], 
         Spacer[{0., 0.}]], TraditionalForm], {0.005, 0.}, {
        AbsoluteThickness[0.1]}}, {-0.916290731874155, 
       FormBox[
        InterpretationBox[
         StyleBox[
          
          GraphicsBox[{}, ImageSize -> {0., 0.}, BaselinePosition -> 
           Baseline], "CacheGraphics" -> False], 
         Spacer[{0., 0.}]], TraditionalForm], {0.005, 0.}, {
        AbsoluteThickness[0.1]}}, {-0.5108256237659907, 
       FormBox[
        InterpretationBox[
         StyleBox[
          
          GraphicsBox[{}, ImageSize -> {0., 0.}, BaselinePosition -> 
           Baseline], "CacheGraphics" -> False], 
         Spacer[{0., 0.}]], TraditionalForm], {0.005, 0.}, {
        AbsoluteThickness[0.1]}}, {-0.35667494393873245`, 
       FormBox[
        InterpretationBox[
         StyleBox[
          
          GraphicsBox[{}, ImageSize -> {0., 0.}, BaselinePosition -> 
           Baseline], "CacheGraphics" -> False], 
         Spacer[{0., 0.}]], TraditionalForm], {0.005, 0.}, {
        AbsoluteThickness[0.1]}}, {-0.2231435513142097, 
       FormBox[
        InterpretationBox[
         StyleBox[
          
          GraphicsBox[{}, ImageSize -> {0., 0.}, BaselinePosition -> 
           Baseline], "CacheGraphics" -> False], 
         Spacer[{0., 0.}]], TraditionalForm], {0.005, 0.}, {
        AbsoluteThickness[0.1]}}, {-0.10536051565782628`, 
       FormBox[
        InterpretationBox[
         StyleBox[
          
          GraphicsBox[{}, ImageSize -> {0., 0.}, BaselinePosition -> 
           Baseline], "CacheGraphics" -> False], 
         Spacer[{0., 0.}]], TraditionalForm], {0.005, 0.}, {
        AbsoluteThickness[0.1]}}, {0.6931471805599453, 
       FormBox[
        InterpretationBox[
         StyleBox[
          
          GraphicsBox[{}, ImageSize -> {0., 0.}, BaselinePosition -> 
           Baseline], "CacheGraphics" -> False], 
         Spacer[{0., 0.}]], TraditionalForm], {0.005, 0.}, {
        AbsoluteThickness[0.1]}}, {1.0986122886681098`, 
       FormBox[
        InterpretationBox[
         StyleBox[
          
          GraphicsBox[{}, ImageSize -> {0., 0.}, BaselinePosition -> 
           Baseline], "CacheGraphics" -> False], 
         Spacer[{0., 0.}]], TraditionalForm], {0.005, 0.}, {
        AbsoluteThickness[0.1]}}, {1.3862943611198906`, 
       FormBox[
        InterpretationBox[
         StyleBox[
          
          GraphicsBox[{}, ImageSize -> {0., 0.}, BaselinePosition -> 
           Baseline], "CacheGraphics" -> False], 
         Spacer[{0., 0.}]], TraditionalForm], {0.005, 0.}, {
        AbsoluteThickness[0.1]}}, {1.791759469228055, 
       FormBox[
        InterpretationBox[
         StyleBox[
          
          GraphicsBox[{}, ImageSize -> {0., 0.}, BaselinePosition -> 
           Baseline], "CacheGraphics" -> False], 
         Spacer[{0., 0.}]], TraditionalForm], {0.005, 0.}, {
        AbsoluteThickness[0.1]}}, {1.9459101490553132`, 
       FormBox[
        InterpretationBox[
         StyleBox[
          
          GraphicsBox[{}, ImageSize -> {0., 0.}, BaselinePosition -> 
           Baseline], "CacheGraphics" -> False], 
         Spacer[{0., 0.}]], TraditionalForm], {0.005, 0.}, {
        AbsoluteThickness[0.1]}}, {2.0794415416798357`, 
       FormBox[
        InterpretationBox[
         StyleBox[
          
          GraphicsBox[{}, ImageSize -> {0., 0.}, BaselinePosition -> 
           Baseline], "CacheGraphics" -> False], 
         Spacer[{0., 0.}]], TraditionalForm], {0.005, 0.}, {
        AbsoluteThickness[0.1]}}, {2.1972245773362196`, 
       FormBox[
        InterpretationBox[
         StyleBox[
          
          GraphicsBox[{}, ImageSize -> {0., 0.}, BaselinePosition -> 
           Baseline], "CacheGraphics" -> False], 
         Spacer[{0., 0.}]], TraditionalForm], {0.005, 0.}, {
        AbsoluteThickness[0.1]}}, {2.995732273553991, 
       FormBox[
        InterpretationBox[
         StyleBox[
          
          GraphicsBox[{}, ImageSize -> {0., 0.}, BaselinePosition -> 
           Baseline], "CacheGraphics" -> False], 
         Spacer[{0., 0.}]], TraditionalForm], {0.005, 0.}, {
        AbsoluteThickness[0.1]}}, {3.4011973816621555`, 
       FormBox[
        InterpretationBox[
         StyleBox[
          
          GraphicsBox[{}, ImageSize -> {0., 0.}, BaselinePosition -> 
           Baseline], "CacheGraphics" -> False], 
         Spacer[{0., 0.}]], TraditionalForm], {0.005, 0.}, {
        AbsoluteThickness[0.1]}}, {3.6888794541139363`, 
       FormBox[
        InterpretationBox[
         StyleBox[
          
          GraphicsBox[{}, ImageSize -> {0., 0.}, BaselinePosition -> 
           Baseline], "CacheGraphics" -> False], 
         Spacer[{0., 0.}]], TraditionalForm], {0.005, 0.}, {
        AbsoluteThickness[0.1]}}, {3.912023005428146, 
       FormBox[
        InterpretationBox[
         StyleBox[
          
          GraphicsBox[{}, ImageSize -> {0., 0.}, BaselinePosition -> 
           Baseline], "CacheGraphics" -> False], 
         Spacer[{0., 0.}]], TraditionalForm], {0.005, 0.}, {
        AbsoluteThickness[0.1]}}, {4.0943445622221, 
       FormBox[
        InterpretationBox[
         StyleBox[
          
          GraphicsBox[{}, ImageSize -> {0., 0.}, BaselinePosition -> 
           Baseline], "CacheGraphics" -> False], 
         Spacer[{0., 0.}]], TraditionalForm], {0.005, 0.}, {
        AbsoluteThickness[0.1]}}, {4.248495242049359, 
       FormBox[
        InterpretationBox[
         StyleBox[
          
          GraphicsBox[{}, ImageSize -> {0., 0.}, BaselinePosition -> 
           Baseline], "CacheGraphics" -> False], 
         Spacer[{0., 0.}]], TraditionalForm], {0.005, 0.}, {
        AbsoluteThickness[0.1]}}, {4.382026634673881, 
       FormBox[
        InterpretationBox[
         StyleBox[
          
          GraphicsBox[{}, ImageSize -> {0., 0.}, BaselinePosition -> 
           Baseline], "CacheGraphics" -> False], 
         Spacer[{0., 0.}]], TraditionalForm], {0.005, 0.}, {
        AbsoluteThickness[0.1]}}, {4.499809670330265, 
       FormBox[
        InterpretationBox[
         StyleBox[
          
          GraphicsBox[{}, ImageSize -> {0., 0.}, BaselinePosition -> 
           Baseline], "CacheGraphics" -> False], 
         Spacer[{0., 0.}]], TraditionalForm], {0.005, 0.}, {
        AbsoluteThickness[0.1]}}, {4.605170185988092, 
       FormBox[
        InterpretationBox[
         StyleBox[
          
          GraphicsBox[{}, ImageSize -> {0., 0.}, BaselinePosition -> 
           Baseline], "CacheGraphics" -> False], 
         Spacer[{0., 0.}]], TraditionalForm], {0.005, 0.}, {
        AbsoluteThickness[0.1]}}}, Automatic}]]], "Output",
 CellChangeTimes->{{3.728284320642663*^9, 3.728284327756358*^9}, 
   3.728284450519237*^9, {3.728284605747467*^9, 3.7282846354929533`*^9}, {
   3.728284682353812*^9, 3.728284703496728*^9}, {3.728284756418641*^9, 
   3.728284860763276*^9}}]
}, Open  ]]
}, Open  ]],

Cell[CellGroupData[{

Cell["Show that solution is monotonic", "Subsubsection",
 CellChangeTimes->{{3.728284425954423*^9, 3.7282844351841*^9}, {
  3.728284897616593*^9, 3.728284901297764*^9}}],

Cell[BoxData[
 RowBox[{"NSolve", "[", 
  RowBox[{
   RowBox[{
    RowBox[{"D", "[", 
     RowBox[{"tstarSimplify", ",", "s"}], "]"}], "\[Equal]", "0"}], ",", 
   "s"}], "]"}]], "Input",
 CellChangeTimes->{{3.728284440463952*^9, 3.728284503940257*^9}, 
   3.728284589488246*^9, {3.728284773773075*^9, 3.728284845456464*^9}, 
   3.7282848897637777`*^9}]
}, Open  ]],

Cell[CellGroupData[{

Cell["Find solutions that are below t* = 2/3", "Subsubsection",
 CellChangeTimes->{{3.728284930304998*^9, 3.7282849545397463`*^9}, {
  3.7282850041265497`*^9, 3.728285005990172*^9}}],

Cell[CellGroupData[{

Cell[BoxData[
 RowBox[{"Solve", "[", 
  RowBox[{
   RowBox[{"tstarSimplify", "\[Equal]", 
    RowBox[{"2", "/", "3"}]}], ",", "s"}], "]"}]], "Input",
 CellChangeTimes->{{3.7282849563563843`*^9, 3.728284989698627*^9}}],

Cell[BoxData[
 RowBox[{"{", "}"}]], "Output",
 CellChangeTimes->{{3.728284979596106*^9, 3.728284993493957*^9}}]
}, Open  ]]
}, Open  ]]
}, Open  ]]
},
WindowSize->{1855, 1176},
WindowMargins->{{Automatic, 0}, {Automatic, 0}},
FrontEndVersion->"11.0 for Linux x86 (64-bit) (September 21, 2016)",
StyleDefinitions->"Default.nb"
]
(* End of Notebook Content *)

(* Internal cache information *)
(*CellTagsOutline
CellTagsIndex->{}
*)
(*CellTagsIndex
CellTagsIndex->{}
*)
(*NotebookFileOutline
Notebook[{
Cell[CellGroupData[{
Cell[580, 22, 111, 1, 65, "Section"],
Cell[CellGroupData[{
Cell[716, 27, 170, 2, 35, "Subsubsection"],
Cell[CellGroupData[{
Cell[911, 33, 403, 13, 32, "Input"],
Cell[1317, 48, 333, 12, 39, "Output"]
}, Open  ]]
}, Open  ]],
Cell[CellGroupData[{
Cell[1699, 66, 241, 3, 35, "Subsubsection"],
Cell[CellGroupData[{
Cell[1965, 73, 181, 4, 34, "Input"],
Cell[2149, 79, 540, 20, 56, "Output"]
}, Open  ]],
Cell[CellGroupData[{
Cell[2726, 104, 605, 14, 34, "Input"],
Cell[3334, 120, 1502, 51, 90, "Output"]
}, Open  ]]
}, Open  ]],
Cell[CellGroupData[{
Cell[4885, 177, 135, 1, 35, "Subsubsection"],
Cell[CellGroupData[{
Cell[5045, 182, 329, 6, 34, "Input"],
Cell[5377, 190, 212, 4, 49, "Output"]
}, Open  ]],
Cell[CellGroupData[{
Cell[5626, 199, 269, 6, 34, "Input"],
Cell[5898, 207, 1532, 46, 89, "Output"]
}, Open  ]]
}, Open  ]],
Cell[CellGroupData[{
Cell[7479, 259, 97, 1, 35, "Subsubsection"],
Cell[CellGroupData[{
Cell[7601, 264, 600, 14, 34, "Input"],
Cell[8204, 280, 25370, 553, 242, "Output"]
}, Open  ]]
}, Open  ]],
Cell[CellGroupData[{
Cell[33623, 839, 169, 2, 35, "Subsubsection"],
Cell[33795, 843, 351, 9, 34, "Input"]
}, Open  ]],
Cell[CellGroupData[{
Cell[34183, 857, 182, 2, 35, "Subsubsection"],
Cell[CellGroupData[{
Cell[34390, 863, 217, 5, 34, "Input"],
Cell[34610, 870, 111, 2, 32, "Output"]
}, Open  ]]
}, Open  ]]
}, Open  ]]
}
]
*)

(* End of internal cache information *)
