# Supplementary material for: The relation between crosstalk and gene regulation form revisited
Source: PLoS Comput Biol. 2020 Feb 25;16(2):e1007642. doi: 10.1371/journal.pcbi.1007642 (PMC7059967; doi:10.1371/journal.pcbi.1007642)
Supplement: S2 Appendix — Mathematica notebook, showing computation of distribution of crosstalk values. (NB) [file pcbi.1007642.s003.nb]

(* Content-type: application/vnd.wolfram.mathematica *)

(*** Wolfram Notebook File ***)
(* http://www.wolfram.com/nb *)

(* CreatedBy='Mathematica 10.1' *)

(*CacheID: 234*)
(* Internal cache information:
NotebookFileLineBreakTest
NotebookFileLineBreakTest
NotebookDataPosition[       158,          7]
NotebookDataLength[      7171,        205]
NotebookOptionsPosition[      6486,        178]
NotebookOutlinePosition[      6828,        193]
CellTagsIndexPosition[      6785,        190]
WindowFrame->Normal*)

(* Beginning of Notebook Content *)
Notebook[{

Cell[CellGroupData[{
Cell["Distribution of X* given distribution f_t(t) for regime III", "Section",
 CellChangeTimes->{{3.670121825865003*^9, 3.6701218397366533`*^9}, 
   3.718602196382156*^9, {3.718602909349091*^9, 3.7186029355339317`*^9}}],

Cell["Define the function of crosstalk limit", "Text",
 CellChangeTimes->{{3.718602945119216*^9, 3.718602949645109*^9}, {
  3.718603138102253*^9, 3.7186031649763727`*^9}}],

Cell[BoxData[
 RowBox[{
  RowBox[{"fun", " ", "=", " ", 
   RowBox[{
    RowBox[{"T", 
     RowBox[{"(", 
      RowBox[{
       RowBox[{
        RowBox[{"-", "alpha"}], " ", 
        RowBox[{"(", 
         RowBox[{"1", "-", "T"}], ")"}]}], "+", 
       RowBox[{"2", 
        RowBox[{"Sqrt", "[", 
         RowBox[{"alpha", 
          RowBox[{"(", 
           RowBox[{"1", "-", "T"}], ")"}]}], "]"}]}]}], ")"}]}], " ", "-", 
    " ", "X"}]}], ";"}]], "Input",
 CellChangeTimes->{{3.6701218580941067`*^9, 3.670121892336635*^9}, {
   3.670121930306394*^9, 3.670121947458829*^9}, {3.718602951780416*^9, 
   3.718602954787487*^9}, {3.718603016095769*^9, 3.7186030579193497`*^9}, 
   3.7186031357414637`*^9}],

Cell[BoxData[""], "Input",
 CellChangeTimes->{3.7186032109011297`*^9, 3.718603623072959*^9}],

Cell["\<\
Find the inverse function t(X*) by finding zero values of function \
\[OpenCurlyDoubleQuote]fun\[CloseCurlyDoubleQuote]. We obtain more solutions \
of which only two fall in the required interval.\
\>", "Text",
 CellChangeTimes->{{3.718603174097719*^9, 3.718603242780636*^9}, {
  3.7186032855813713`*^9, 3.71860333607856*^9}, {3.718603393727253*^9, 
  3.7186034329641857`*^9}}],

Cell[BoxData[
 RowBox[{
  RowBox[{"val", " ", "=", " ", 
   RowBox[{"Solve", "[", 
    RowBox[{
     RowBox[{"fun", "\[Equal]", "0"}], ",", "T"}], "]"}]}], ";"}]], "Input",
 CellChangeTimes->{{3.6701219610440197`*^9, 3.670121991126048*^9}, {
   3.67012234920247*^9, 3.670122367127391*^9}, {3.6701399456136923`*^9, 
   3.6701399620460157`*^9}, {3.670140507789853*^9, 3.670140514629026*^9}, {
   3.6705709218633347`*^9, 3.6705709397399683`*^9}, {3.67189213383578*^9, 
   3.671892139471448*^9}, 3.718602254239647*^9, 3.718602488053934*^9, {
   3.718603085274372*^9, 3.718603097793503*^9}, {3.71860324711865*^9, 
   3.718603287875386*^9}}],

Cell[CellGroupData[{

Cell["\<\
Compute the two solutions ( left and right branch) of  t(X*) and its \
derivatives\
\>", "Subsection",
 CellChangeTimes->{{3.670231066336763*^9, 3.670231084022574*^9}, {
  3.718603439142294*^9, 3.718603467893255*^9}}],

Cell[BoxData[{
 RowBox[{
  RowBox[{"solution1", " ", "=", " ", 
   RowBox[{
    RowBox[{
     RowBox[{"val", "[", 
      RowBox[{"[", 
       RowBox[{"All", ",", "1"}], "]"}], "]"}], "[", 
     RowBox[{"[", "3", "]"}], "]"}], "[", 
    RowBox[{"[", "2", "]"}], "]"}]}], ";"}], "\[IndentingNewLine]", 
 RowBox[{
  RowBox[{"val1", " ", "=", " ", 
   RowBox[{"Simplify", "[", 
    RowBox[{
     RowBox[{"Collect", "[", 
      RowBox[{"solution1", ",", "X"}], "]"}], ",", " ", 
     RowBox[{"Assumptions", "\[Rule]", 
      RowBox[{
       RowBox[{"X", ">", "0"}], " ", "&&", " ", 
       RowBox[{"X", "<", "1"}], " ", "&&", " ", 
       RowBox[{"alpha", ">", "0"}]}]}]}], "]"}]}], ";"}]}], "Input",
 CellChangeTimes->{{3.670122354717692*^9, 3.6701224117194347`*^9}, 
   3.670122473321147*^9, {3.670122684019553*^9, 3.6701226887661333`*^9}, {
   3.670123967157226*^9, 3.670123968770898*^9}, {3.670124574585084*^9, 
   3.670124593051909*^9}, {3.67023102497046*^9, 3.670231062010838*^9}, {
   3.671853695073885*^9, 3.671853698155327*^9}, {3.671872432796487*^9, 
   3.6718724665353613`*^9}, {3.671872546876059*^9, 3.671872584587195*^9}, {
   3.671872926798764*^9, 3.671872939461733*^9}, {3.6718932241404963`*^9, 
   3.671893225313621*^9}, {3.718603474054152*^9, 3.718603493575346*^9}, 
   3.718603552314068*^9, 3.718603603207748*^9}],

Cell[BoxData[{
 RowBox[{
  RowBox[{"solution2", " ", "=", " ", 
   RowBox[{
    RowBox[{
     RowBox[{"val", "[", 
      RowBox[{"[", 
       RowBox[{"All", ",", "1"}], "]"}], "]"}], "[", 
     RowBox[{"[", "4", "]"}], "]"}], "[", 
    RowBox[{"[", "2", "]"}], "]"}]}], ";"}], "\[IndentingNewLine]", 
 RowBox[{
  RowBox[{"solution2", " ", "=", " ", 
   RowBox[{"Simplify", "[", 
    RowBox[{
     RowBox[{"Collect", "[", 
      RowBox[{"solution2", ",", "X"}], "]"}], ",", " ", 
     RowBox[{"Assumptions", "\[Rule]", 
      RowBox[{
       RowBox[{"X", ">", "0"}], " ", "&&", " ", 
       RowBox[{"X", "<", "1"}], " ", "&&", " ", 
       RowBox[{"alpha", ">", "0"}]}]}]}], "]"}]}], ";"}]}], "Input",
 CellChangeTimes->{{3.67189326892213*^9, 3.671893273251388*^9}, {
  3.718603500257616*^9, 3.718603503628623*^9}, {3.718603558076578*^9, 
  3.71860356268554*^9}, {3.719307816386759*^9, 3.7193078180711613`*^9}}],

Cell[BoxData[
 RowBox[{
  RowBox[{"derivative1", "=", 
   RowBox[{"D", "[", 
    RowBox[{
     RowBox[{
      RowBox[{
       RowBox[{"val", "[", 
        RowBox[{"[", 
         RowBox[{"All", ",", "1"}], "]"}], "]"}], "[", 
       RowBox[{"[", "3", "]"}], "]"}], "[", 
      RowBox[{"[", "2", "]"}], "]"}], ",", "X"}], "]"}]}], ";"}]], "Input",
 CellChangeTimes->{{3.671893282301446*^9, 3.671893288951003*^9}, {
  3.67193834744982*^9, 3.671938360059617*^9}, {3.672134177344986*^9, 
  3.672134186909552*^9}, {3.718603510371028*^9, 3.718603564602127*^9}, {
  3.718603641301723*^9, 3.718603653546783*^9}}],

Cell[BoxData[
 RowBox[{
  RowBox[{"derivative2", "=", 
   RowBox[{"D", "[", 
    RowBox[{
     RowBox[{
      RowBox[{
       RowBox[{"val", "[", 
        RowBox[{"[", 
         RowBox[{"All", ",", "1"}], "]"}], "]"}], "[", 
       RowBox[{"[", "4", "]"}], "]"}], "[", 
      RowBox[{"[", "2", "]"}], "]"}], ",", "X"}], "]"}]}], ";"}]], "Input",
 CellChangeTimes->{{3.67189338355823*^9, 3.671893390822468*^9}, {
  3.67193837490968*^9, 3.671938386823923*^9}, {3.718603536370017*^9, 
  3.718603570295887*^9}, {3.718603639787355*^9, 3.718603656123522*^9}}]
}, Open  ]]
}, Open  ]]
},
WindowSize->{960, 1134},
WindowMargins->{{Automatic, 624}, {-63, Automatic}},
FrontEndVersion->"11.0 for Linux x86 (64-bit) (September 21, 2016)",
StyleDefinitions->"Default.nb"
]
(* End of Notebook Content *)

(* Internal cache information *)
(*CellTagsOutline
CellTagsIndex->{}
*)
(*CellTagsIndex
CellTagsIndex->{}
*)
(*NotebookFileOutline
Notebook[{
Cell[CellGroupData[{
Cell[580, 22, 220, 2, 65, "Section"],
Cell[803, 26, 171, 2, 33, "Text"],
Cell[977, 30, 702, 20, 34, "Input"],
Cell[1682, 52, 92, 1, 32, "Input"],
Cell[1777, 55, 387, 7, 55, "Text"],
Cell[2167, 64, 635, 12, 34, "Input"],
Cell[CellGroupData[{
Cell[2827, 80, 227, 5, 45, "Subsection"],
Cell[3057, 87, 1326, 29, 57, "Input"],
Cell[4386, 118, 910, 23, 57, "Input"],
Cell[5299, 143, 603, 15, 34, "Input"],
Cell[5905, 160, 553, 14, 34, "Input"]
}, Open  ]]
}, Open  ]]
}
]
*)
